# Supplementary material for: Efficacy of oxfendazole treatment against infective larvae of Litomosoides sigmodontis
Source: PLoS Negl Trop Dis. 2026 Apr 21;20(4):e0014268. doi: 10.1371/journal.pntd.0014268 (PMC13128108; doi:10.1371/journal.pntd.0014268)
Supplement: S1 Data — (XLSX) [file pntd.0014268.s001.xlsx]

## Sheet: Descriptive statistics worms
Experiment 1
		Mean	Median	Median Reduction		Mouse 1	Mouse 2	Mouse 3	Mouse 4	Mouse 5	Mouse 6	Mouse 7	Mouse 8		n = 8 mice per group
Total worm count	Vehicle	84.625	41.5			194	211	104	39	37	38	44	10
	12.5MPK Oxf BID 5 days	1.71429	1	0.975904		4	6	n/a	0	1	0	1	0
Female worm count	Vehicle	42.5	23			104	106	40	15	24	22	21	8		n/a = mouse died before planned necropsy
	12.5MPK Oxf BID 5 days	0.428571	0	1		2	1	n/a	0	0	0	0	0		n/d = worm length not determined because no intact worms could be isolated
Male worm count	Vehicle	42.125	23.5			90	105	64	24	13	16	23	2		BID = twice daily
	12.5MPK Oxf BID 5 days	1.28571	1	0.957447		2	5	n/a	0	1	0	1	0
Worm length in mm (female)	Vehicle	26.5586	28.2			21.7	16.1	28.2	24.5	32.2	32.11	31.1	n/d
	12.5MPK Oxf BID 5 days	21	21	0.255319		n/d	21	n/a	n/d	n/d	n/d	n/d	n/d
Worm length in mm (male)	Vehicle	13.725	14.15			12.9	11.1	14.3	13.3	14	14.6	15.1	14.5
	12.5MPK Oxf BID 5 days	12	12	0.151943		n/d	12	n/a	n/d	n/d	n/d	n/d	n/d
Experiment 2
		Mean	Median	Median Reduction		Mouse 1	Mouse 2	Mouse 3	Mouse 4	Mouse 5	Mouse 6	Mouse 7	Mouse 8
Total worm count	Vehicle	14.625	11.5			17	4	4	7	4	25	40	16
	5MPK Oxf BID 3 days	8.875	8	0.304348		4	17	21	3	1	13	0	12
	12.5MPK Oxf BID 3 days	3.375	2	0.826087		3	3	5	0	0	15	1	0
	5MPK Oxf BID 5 days	0.5	0	1		1	0	0	2	0	1	0	0
	12.5MPK Oxf BID 5 days	0.625	0	1		1	0	0	0	0	0	4	0
Female worm count	Vehicle	7.5	7.5			10	2	3	5	2	10	17	11
	5MPK Oxf BID 3 days	3.875	2.5	0.666667		0	11	8	2	1	3	0	6
	12.5MPK Oxf BID 3 days	1.5	0.5	0.933333		1	2	1	0	0	8	0	0
	5MPK Oxf BID 5 days	0.5	0	1		1	0	0	2	0	1	0	0
	12.5MPK Oxf BID 5 days	0.125	0	1		0	0	0	0	0	0	1	0
Male worm count	Vehicle	7.125	3.5			7	2	1	2	2	15	23	5
	5MPK Oxf BID 3 days	5	5	-0.428571		4	6	13	1	0	10	0	6
	12.5MPK Oxf BID 3 days	1.875	1	0.714286		2	1	4	0	0	7	1	0
	5MPK Oxf BID 5 days	0	0	1		0	0	0	0	0	0	0	0
	12.5MPK Oxf BID 5 days	0.5	0	1		1	0	0	0	0	0	3	0
Worm length in mm (female)	Vehicle	40.6163	40.865			40.4	43	41.33	45.4	44	37.11	34.8	38.89
	5MPK Oxf BID 3 days	34.305	35.75	0.125168		n/d	27	35.5	36	37	37	n/d	33.33
	12.5MPK Oxf BID 3 days	33.5	32.75	0.198581		36	28.5	40	n/d	n/d	29.5	n/d	n/d
	5MPK Oxf BID 5 days	25.1667	25	0.38823		25	n/d	n/d	19.5	n/d	31	n/d	n/d
	12.5MPK Oxf BID 5 days	32	32	0.216934		n/d	n/d	n/d	n/d	n/d	n/d	32	n/d
Worm length in mm (male)	Vehicle	16.9288	16.715			16.63	18	16	18.5	16.5	16.1	16.9	16.8
	5MPK Oxf BID 3 days	15.8067	15.95	0.0457673		16.5	15.17	15.9	16	n/d	16.1	n/d	15.17
	12.5MPK Oxf BID 3 days	15.7225	15.875	0.0502543		16.5	n/d	15.25	n/d	n/d	14.14	17	n/d
	5MPK Oxf BID 5 days	#DIV/0!	#NUM!	#NUM!		n/d	n/d	n/d	n/d	n/d	n/d	n/d	n/d
	12.5MPK Oxf BID 5 days	13.835	13.835	0.1723		14	n/d	n/d	n/d	n/d	n/d	13.67	n/d

## Sheet: Exp1 raw data worm length
	Vehicle mouse 1		Vehicle mouse 2		Vehicle mouse 3		Vehicle mouse 4		Vehicle mouse 5		Vehicle mouse 6		Vehicle mouse 7		Vehicle mouse 8
	M	F	M	F	M	F	M	F	M	F	M	F	M	F	M	F
	length [mm]	length [mm]	length [mm]	length [mm]	length [mm]	length [mm]	length [mm]	length [mm]	length [mm]	length [mm]	length [mm]	length [mm]	length [mm]	length [mm]	length [mm]	length [mm]
1	14	18	11	19	14	28	16	22	13	40	15	37	15	33	15
2	13	25	10	18	15	31	12	21	14	28	13	35	14	22	14			M = male worms
3	10	23	13	16	13	24	13	34	13	42	15	29	14	33				F = female worms
4	13	24	11	17	14	29	16	21	14	35	16	39	17	31
5	15	24	12	18	15	29	16		16	30	13	31	16	36
6	14	19	11	15	14	32	11			24	14	25	14	28
7	13	20	10	15	14	30	11			26	16	33	16	29
8	13	22	11	16	14	30	11			30	15	29	15	33
9	12	20	11	14	15	25	14			32	16	31	15	30
10	12	22	11	13	15	24	13			35	13		15	36
mean	12.9	21.7	11.1	16.1	14.3	28.2	13.3	24.5	14	32.2	14.6	32.1111	15.1	31.1	14.5	#DIV/0!
	Oxf mouse 1		Oxf mouse 2		Oxf mouse 3		Oxf mouse 4		Oxf mouse 5		Oxf mouse 6		Oxf mouse 7		Oxf mouse 8
	M	F	M	F	M	F	M	F	M	F	M	F	M	F	M	F
	length [mm]	length [mm]	length [mm]	length [mm]	length [mm]	length [mm]	length [mm]	length [mm]	length [mm]	length [mm]	length [mm]	length [mm]	length [mm]	length [mm]	length [mm]	length [mm]
1			11	21	kein	Tier
2			14
3			11
4
5
6
7
8
9
10
mean	#DIV/0!	#DIV/0!	12	21	#DIV/0!	#DIV/0!	#DIV/0!	#DIV/0!	#DIV/0!	#DIV/0!	#DIV/0!	#DIV/0!	#DIV/0!	#DIV/0!	#DIV/0!	#DIV/0!

## Sheet: Exp2 raw data worm length
	Vehicle mouse 1		Vehicle mouse 2		Vehicle mouse 3		Vehicle mouse 4		Vehicle mouse 5		Vehicle mouse 6		Vehicle mouse 7		Vehicle mouse 8
	M	F	M	F	M	F	M	F	M	F	M	F	M	F	M	F
	length [mm]	length [mm]	length [mm]	length [mm]	length [mm]	length [mm]	length [mm]	length [mm]	length [mm]	length [mm]	length [mm]	length [mm]	length [mm]	length [mm]	length [mm]	length [mm]
1	17	42	17	44	16	40	19	43	16	44	15	36	17	30	15	35
2	16	37	19	42		41	18	43	17		15	35	16	36	24	36		M = male worms
3	18	42				43		43			17	40	16	35	16	41		F = female worms
4	17	36						47			15	35	16	33	15	39
5	16	45						51			18	37	17	40	14	40
6	15										17	37	17	35		45
7	16										18	35	19	35		40
8	18										16	42	18	33		38
9											15	37	17	36		36
10											15		16	35
mean	16.625	40.4	18	43	16	41.3333	18.5	45.4	16.5	44	16.1	37.1111	16.9	34.8	16.8	38.8889
	Oxf 5MPK 3d mouse 1		Oxf 5MPK 3d mouse 2		Oxf 5MPK 3d mouse 3		Oxf 5MPK 3d mouse 4		Oxf 5MPK 3d mouse 5		Oxf 5MPK 3d mouse 6		Oxf 5MPK 3d mouse 7		Oxf 5MPK 3d mouse 8
	M	F	M	F	M	F	M	F	M	F	M	F	M	F	M	F
	length [mm]	length [mm]	length [mm]	length [mm]	length [mm]	length [mm]	length [mm]	length [mm]	length [mm]	length [mm]	length [mm]	length [mm]	length [mm]	length [mm]	length [mm]	length [mm]
1	16		15	30	16	38	16	36		37	16	40			17	35
2	18		16	22	16	31					14	36			15	30
3	15		19	30	15	40					17	35			14	37
4	17		14	30	15	32					17				15	31
5			13	31	17	27					15				15	30
6			14	20	17	40					14				15	37
7				30	16	41					16
8				31	17	35					20
9				21	15						17
10				25	15						15
mean	16.5	#DIV/0!	15.1667	27	15.9	35.5	16	36	#DIV/0!	37	16.1	37	#DIV/0!	#DIV/0!	15.1667	33.3333
	Oxf 12.5MPK 3d mouse 1		Oxf 12.5MPK 3d mouse 2		Oxf 12.5MPK 3d mouse 3		Oxf 12.5MPK 3d mouse 4		Oxf 12.5MPK 3d mouse 5		Oxf 12.5MPK 3d mouse 6		Oxf 12.5MPK 3d mouse 7		Oxf 12.5MPK 3d mouse 8
	M	F	M	F	M	F	M	F	M	F	M	F	M	F	M	F
	length [mm]	length [mm]	length [mm]	length [mm]	length [mm]	length [mm]	length [mm]	length [mm]	length [mm]	length [mm]	length [mm]	length [mm]	length [mm]	length [mm]	length [mm]	length [mm]
1	17	36		27	17	40					14	31	17
2	16			30	15						15	36
3					15						16	32
4					14						12	32
5											14	22
6											14	27
7											14	28
8												28
9
10
mean	16.5	36	#DIV/0!	28.5	15.25	40	#DIV/0!	#DIV/0!	#DIV/0!	#DIV/0!	14.1429	29.5	17	#DIV/0!	#DIV/0!	#DIV/0!
	Oxf 5MPK 5d mouse 1		Oxf 5MPK 5d mouse 2		Oxf 5MPK 5d mouse 3		Oxf 5MPK 5d mouse 4		Oxf 5MPK 5d mouse 5		Oxf 5MPK 5d mouse 6		Oxf 5MPK 5d mouse 7		Oxf 5MPK 5d mouse 8
	M	F	M	F	M	F	M	F	M	F	M	F	M	F	M	F
	length [mm]	length [mm]	length [mm]	length [mm]	length [mm]	length [mm]	length [mm]	length [mm]	length [mm]	length [mm]	length [mm]	length [mm]	length [mm]	length [mm]	length [mm]	length [mm]
1		25						22				31
2								17
3
4
5
6
7
8
9
10
mean	#DIV/0!	25	#DIV/0!	#DIV/0!	#DIV/0!	#DIV/0!	#DIV/0!	19.5	#DIV/0!	#DIV/0!	#DIV/0!	31	#DIV/0!	#DIV/0!	#DIV/0!	#DIV/0!
	Oxf 12.5MPK 5d mouse 1		Oxf 12.5MPK 5d mouse 2		Oxf 12.5MPK 5d mouse 3		Oxf 12.5MPK 5d mouse 4		Oxf 12.5MPK 5d mouse 5		Oxf 12.5MPK 5d mouse 6		Oxf 12.5MPK 5d mouse 7		Oxf 12.5MPK 5d mouse 8
	M	F	M	F	M	F	M	F	M	F	M	F	M	F	M	F
	length [mm]	length [mm]	length [mm]	length [mm]	length [mm]	length [mm]	length [mm]	length [mm]	length [mm]	length [mm]	length [mm]	length [mm]	length [mm]	length [mm]	length [mm]	length [mm]
1	14												12	32
2													13
3													16
4
5
6
7
8
9
10
mean	14	#DIV/0!	#DIV/0!	#DIV/0!	#DIV/0!	#DIV/0!	#DIV/0!	#DIV/0!	#DIV/0!	#DIV/0!	#DIV/0!	#DIV/0!	13.6667	32	#DIV/0!	#DIV/0!
